# Supplementary material for: McsB forms a gated kinase chamber to mark aberrant bacterial proteins for degradation
Source: eLife. 2021 Jul 30;10:e63505. doi: 10.7554/eLife.63505 (PMC8370763; doi:10.7554/eLife.63505)
Supplement: Figure 4—source data 2. [file elife-63505-fig4-data2.zip]

Archive with 18 entries (11 files):
- Figure 4 - Source Data 1/
- Figure 4 - Source Data 1/Figure 4b/
- Figure 4 - Source Data 1/Figure 4b/Adjusted/
- Figure 4 - Source Data 1/Figure 4b/Adjusted/Contrast_adjusted_Radiometric_replicate1.tif
- Figure 4 - Source Data 1/Figure 4b/Adjusted/Contrast_adjusted_Radiometric_replicate2.tif
- Figure 4 - Source Data 1/Figure 4b/Adjusted/Contrast_adjusted_Radiometric_replicate3.tif
- Figure 4 - Source Data 1/Figure 4b/RAW/
- Figure 4 - Source Data 1/Figure 4b/RAW/Loading_control_replicate 1.tif
- Figure 4 - Source Data 1/Figure 4b/RAW/Loading_control_replicate 2.tif
- Figure 4 - Source Data 1/Figure 4b/RAW/Loading_control_replicate 3.tif
- Figure 4 - Source Data 1/Figure 4b/RAW/Radiometric_replicate1.tif
- Figure 4 - Source Data 1/Figure 4b/RAW/Radiometric_replicate2.tif
- Figure 4 - Source Data 1/Figure 4b/RAW/Radiometric_replicate3.tif
- Figure 4 - Source Data 1/Figure 4c/
- Figure 4 - Source Data 1/Figure 4c/Adjusted/
- Figure 4 - Source Data 1/Figure 4c/Adjusted/Contrast_adjusted_Radiometric.tif
- Figure 4 - Source Data 1/Figure 4c/RAW/
- Figure 4 - Source Data 1/Figure 4c/RAW/Radiometric.tif
