# Supplementary material for: McsB forms a gated kinase chamber to mark aberrant bacterial proteins for degradation
Source: eLife. 2021 Jul 30;10:e63505. doi: 10.7554/eLife.63505 (PMC8370763; doi:10.7554/eLife.63505)
Supplement: Figure 5—figure supplement 1—source data 2. [file elife-63505-fig5-figsupp1-data2.zip]

Archive with 8 entries (5 files):
- Figure 5 - figure supplement 1 - Source Data 1/
- Figure 5 - figure supplement 1 - Source Data 1/Adjusted/
- Figure 5 - figure supplement 1 - Source Data 1/Adjusted/Loading control_Stain free_Contrast adjusted.tif
- Figure 5 - figure supplement 1 - Source Data 1/Adjusted/Western blot_Contrast adjusted.tif
- Figure 5 - figure supplement 1 - Source Data 1/RAW/
- Figure 5 - figure supplement 1 - Source Data 1/RAW/Colorimetric.tif
- Figure 5 - figure supplement 1 - Source Data 1/RAW/Loading control_Stain free.tif
- Figure 5 - figure supplement 1 - Source Data 1/RAW/Western blot.tif
