# Supplementary material for: McsB forms a gated kinase chamber to mark aberrant bacterial proteins for degradation
Source: eLife. 2021 Jul 30;10:e63505. doi: 10.7554/eLife.63505 (PMC8370763; doi:10.7554/eLife.63505)
Supplement: Figure 6—figure supplement 1—source data 2. [file elife-63505-fig6-figsupp1-data2.zip]

Archive with 12 entries (9 files):
- Figure 6 - figure supplement 1 - Source Data 1/
- Figure 6 - figure supplement 1 - Source Data 1/Adjusted/
- Figure 6 - figure supplement 1 - Source Data 1/Adjusted/Radiometric_Contrast adjusted_Replicate 1.tif
- Figure 6 - figure supplement 1 - Source Data 1/Adjusted/Radiometric_Contrast adjusted_Replicate 2.tif
- Figure 6 - figure supplement 1 - Source Data 1/Adjusted/Radiometric_Contrast adjusted_Replicate 3.tif
- Figure 6 - figure supplement 1 - Source Data 1/RAW/
- Figure 6 - figure supplement 1 - Source Data 1/RAW/Coomassie_Replicate 1.tif
- Figure 6 - figure supplement 1 - Source Data 1/RAW/Coomassie_Replicate 2.tif
- Figure 6 - figure supplement 1 - Source Data 1/RAW/Coomassie_Replicate 3.tif
- Figure 6 - figure supplement 1 - Source Data 1/RAW/Radiometric_Replicate 1.tif
- Figure 6 - figure supplement 1 - Source Data 1/RAW/Radiometric_Replicate 2.tif
- Figure 6 - figure supplement 1 - Source Data 1/RAW/Radiometric_Replicate 3.tif
