# Supplementary material for: McsB forms a gated kinase chamber to mark aberrant bacterial proteins for degradation
Source: eLife. 2021 Jul 30;10:e63505. doi: 10.7554/eLife.63505 (PMC8370763; doi:10.7554/eLife.63505)
Supplement: Figure 6—figure supplement 2—source data 3. [file elife-63505-fig6-figsupp2-data3.zip]

Archive with 6 entries (3 files):
- Figure 6 - figure supplement 2 - Source Data 2/
- Figure 6 - figure supplement 2 - Source Data 2/Adjusted/
- Figure 6 - figure supplement 2 - Source Data 2/Adjusted/Western Blot_Contrast adjusted.tif
- Figure 6 - figure supplement 2 - Source Data 2/RAW/
- Figure 6 - figure supplement 2 - Source Data 2/RAW/Colorimetric.tif
- Figure 6 - figure supplement 2 - Source Data 2/RAW/Western Blot.tif
